# Supplementary material for: Chemical and Transcriptomic Analyses of Leaf Cuticular Wax Metabolism in Ammopiptanthus mongolicus under Osmotic Stress
Source: Biomolecules. 2024 Feb 16;14(2):227. doi: 10.3390/biom14020227 (PMC10886927; doi:10.3390/biom14020227)
Supplement: Supplementary file 1 [file biomolecules-14-00227-s001.zip]

Archive with 2 entries (2 files):
- TableS1-qPCR_Primer.xlsx
- TableS2-KEGG_Pathway.xlsx
