# Supplementary material for: Chemical and Transcriptomic Analyses of Leaf Cuticular Wax Metabolism in Ammopiptanthus mongolicus under Osmotic Stress
Source: Biomolecules. 2024 Feb 16;14(2):227. doi: 10.3390/biom14020227 (PMC10886927; doi:10.3390/biom14020227)
Supplement: Supplementary file 1 [file biomolecules-14-00227-s001.zip › TableS1-qPCR_Primer.xlsx]

## Sheet: Sheet1 (2)
Gene	Forward primer (5'-3')	Reverse primer (5'-3')
augustus54128	CGGTGCGTTTCACCTTGGC	CGGATCCGACCCGAGATGT
augustus01701	CCAACTCAGCGGTCTCAAACT	CCGGTTTGTAGCAGGTGAAG
augustus65001	ACGCCATCCAACGCCTTGA	AGTGTTTGAGGGTGACGACC
augustus19957	GCAAGCACGCCAAGAGGA	GCTTCCATTAGCTTGCCACTC
augustus66196	GCTAGCCATGTGGGTTTGG	AAGGCAGCGAGGCTGATG
augustus36847	CCGAGGCGTTGAAACGAAATG	AGCAGTGAAGATCCCATCTCCG
augustus20967	GGCAACTGCAACTGAAGGACAG	AGTGCATTTGCTGGTCCAACC
augustus66555	CCAGCATGGGCTTACTGTCTTC	GAGGGAACGACACATGGAGGT
AmeIF1	CTGACATGCGCCGTAGGAACG	CCCTGCTTATGCCAGTCTTTT
