# Supplementary material for: Chemical and Transcriptomic Analyses of Leaf Cuticular Wax Metabolism in Ammopiptanthus mongolicus under Osmotic Stress
Source: Biomolecules. 2024 Feb 16;14(2):227. doi: 10.3390/biom14020227 (PMC10886927; doi:10.3390/biom14020227)
Supplement: Supplementary file 1 [file biomolecules-14-00227-s001.zip › TableS2-KEGG_Pathway.xlsx]

## Sheet: Sheet1
KEGG_A_class	KEGG_B_class	Pathway	Pathway ID	Number	Pvalue	Gene ID
Metabolism	Global and overview maps	Biosynthesis of secondary metabolites	ko01110	299	1.51171e-10	augustus00594;augustus01669;augustus01701;augustus01847;augustus02400;augustus06757;augustus08135;augustus08417;augustus08665;augustus08965;augustus09285;augustus09339;augustus10332;augustus10425;augustus10473;augustus10531;augustus10707;augustus10740;augustus10859;augustus10876;augustus10897;augustus11116;augustus11183;augustus11524;augustus11611;augustus11665;augustus11793;augustus11796;augustu…
Genetic Information Processing	Translation	Ribosome	ko03010	97	9.5801e-10	augustus01599;augustus02212;augustus02218;augustus02406;augustus02596;augustus03256;augustus08896;augustus09313;augustus10185;augustus10359;augustus10446;augustus10528;augustus10796;augustus10931;augustus11591;augustus11822;augustus12248;augustus14002;augustus14259;augustus14262;augustus19583;augustus20224;augustus20274;augustus20799;augustus21308;augustus21607;augustus23256;augustus26634;augustu…
Metabolism	Energy metabolism	Photosynthesis - antenna proteins	ko00196	14	1.15448e-08	augustus01647;augustus11157;augustus25317;augustus25565;augustus26102;augustus29895;augustus31937;augustus36196;augustus42684;augustus52692;augustus52769;augustus54547;augustus63606;augustus64322
Metabolism	Global and overview maps	Metabolic pathways	ko01100	496	1.32436e-05	augustus00423;augustus00585;augustus00594;augustus00600;augustus01003;augustus01005;augustus01006;augustus01617;augustus01621;augustus01623;augustus01647;augustus01701;augustus01847;augustus02221;augustus02400;augustus02462;augustus02544;augustus02612;augustus02775;augustus03237;augustus04456;augustus04728;augustus05326;augustus08135;augustus08417;augustus08582;augustus08965;augustus08978;augustu…
Metabolism	Metabolism of cofactors and vitamins	Porphyrin metabolism	ko00860	20	0.00027488	augustus10425;augustus10707;augustus11926;augustus12333;augustus14353;augustus14359;augustus26543;augustus27078;augustus27901;augustus29188;augustus35030;augustus36217;augustus37113;augustus42315;augustus43592;augustus52391;augustus54083;augustus54360;augustus67162;augustus69128
Environmental Information Processing	Signal transduction	Plant hormone signal transduction	ko04075	63	0.000351913	augustus01705;augustus01716;augustus02100;augustus06461;augustus09251;augustus11021;augustus11024;augustus11291;augustus11762;augustus12089;augustus12319;augustus13433;augustus14742;augustus20100;augustus20323;augustus20414;augustus20786;augustus21092;augustus24226;augustus27519;augustus28605;augustus28669;augustus29595;augustus31109;augustus34261;augustus35189;augustus35822;augustus36205;augustu…
Metabolism	Lipid metabolism	Glycerolipid metabolism	ko00561	28	0.000583002	augustus00594;augustus02612;augustus08665;augustus11894;augustus18650;augustus18652;augustus19763;augustus20167;augustus20170;augustus20431;augustus21046;augustus27118;augustus30406;augustus42369;augustus44775;augustus51922;augustus52064;augustus52355;augustus54276;augustus54853;augustus55932;augustus63202;augustus63210;augustus63562;augustus66024;augustus67065;augustus67757;augustus72565
Organismal Systems	Environmental adaptation	Circadian rhythm - plant	ko04712	17	0.00188298	augustus01686;augustus11665;augustus20280;augustus27026;augustus28103;augustus28926;augustus31912;augustus32036;augustus34775;augustus35293;augustus43813;augustus54560;augustus54728;augustus59446;augustus65687;augustus65702;augustus68157
Metabolism	Carbohydrate metabolism	Starch and sucrose metabolism	ko00500	47	0.0045586	augustus08417;augustus08965;augustus13760;augustus14103;augustus19476;augustus19656;augustus19955;augustus20006;augustus20241;augustus20287;augustus20855;augustus21540;augustus24783;augustus25318;augustus28533;augustus29106;augustus29430;augustus31139;augustus34938;augustus36642;augustus37347;augustus38351;augustus42900;augustus43402;augustus44073;augustus44077;augustus45385;augustus46128;augustu…
Environmental Information Processing	Signal transduction	MAPK signaling pathway - plant	ko04016	33	0.00695594	augustus01705;augustus08718;augustus11021;augustus11024;augustus11291;augustus11762;augustus11846;augustus12089;augustus14015;augustus18321;augustus19891;augustus19959;augustus20100;augustus20786;augustus24226;augustus25676;augustus29595;augustus37942;augustus42523;augustus43591;augustus44243;augustus51259;augustus51826;augustus53474;augustus53615;augustus54595;augustus60840;augustus61561;augustu…
Metabolism	Amino acid metabolism	Tryptophan metabolism	ko00380	21	0.00947775	augustus00594;augustus02775;augustus09221;augustus09224;augustus10915;augustus18650;augustus18652;augustus20167;augustus20170;augustus21380;augustus21686;augustus25451;augustus28133;augustus28271;augustus35648;augustus37297;augustus52355;augustus54743;augustus64162;augustus64699;augustus64938
Environmental Information Processing	Membrane transport	ABC transporters	ko02010	15	0.0101165	augustus02382;augustus02623;augustus03114;augustus08096;augustus13254;augustus41763;augustus43233;augustus43889;augustus44752;augustus52464;augustus52899;augustus60966;augustus64622;augustus65235;augustus67407
Metabolism	Metabolism of terpenoids and polyketides	Diterpenoid biosynthesis	ko00904	11	0.0127587	augustus10473;augustus10897;augustus11524;augustus26028;augustus31215;augustus44079;augustus45194;augustus46458;augustus54409;augustus64269;augustus67128
Metabolism	Metabolism of other amino acids	Taurine and hypotaurine metabolism	ko00430	7	0.0152453	augustus29541;augustus30191;augustus34941;augustus46886;augustus51155;augustus52501;augustus53760
Metabolism	Energy metabolism	Sulfur metabolism	ko00920	11	0.0152485	augustus08135;augustus10224;augustus10927;augustus15298;augustus29279;augustus42749;augustus42937;augustus44108;augustus52883;augustus55746;augustus65993
Metabolism	Carbohydrate metabolism	Ascorbate and aldarate metabolism	ko00053	22	0.0196583	augustus00594;augustus12333;augustus14353;augustus14359;augustus16514;augustus18650;augustus18652;augustus20167;augustus20170;augustus21046;augustus26543;augustus29188;augustus43592;augustus52355;augustus53294;augustus54191;augustus63202;augustus63210;augustus64736;augustus65735;augustus66187;augustus72210
Metabolism	Metabolism of other amino acids	Cyanoamino acid metabolism	ko00460	16	0.0201463	augustus19025;augustus19319;augustus20855;augustus21540;augustus29541;augustus30669;augustus36160;augustus38351;augustus43402;augustus51567;augustus52501;augustus64734;augustus65468;augustus66842;augustus68118;augustus69098
Metabolism	Metabolism of terpenoids and polyketides	Carotenoid biosynthesis	ko00906	10	0.023664	augustus12820;augustus12857;augustus14389;augustus19133;augustus29783;augustus51641;augustus53774;augustus57191;augustus64553;augustus68437
Metabolism	Metabolism of terpenoids and polyketides	Zeatin biosynthesis	ko00908	9	0.0261229	augustus10332;augustus29004;augustus36343;augustus41854;augustus42337;augustus43508;augustus67557;augustus67564;augustus68241
Metabolism	Biosynthesis of other secondary metabolites	Flavonoid biosynthesis	ko00941	15	0.0291292	augustus06757;augustus11665;augustus15856;augustus28926;augustus38375;augustus42256;augustus42261;augustus42307;augustus44758;augustus44759;augustus51807;augustus52517;augustus52724;augustus64659;augustus72677
Metabolism	Metabolism of terpenoids and polyketides	Limonene and pinene degradation	ko00903	6	0.0321797	augustus00594;augustus18650;augustus18652;augustus20167;augustus20170;augustus52355
Metabolism	Carbohydrate metabolism	Galactose metabolism	ko00052	18	0.0333322	augustus00585;augustus02462;augustus08965;augustus18410;augustus19656;augustus30638;augustus36945;augustus37198;augustus43266;augustus44077;augustus45385;augustus51922;augustus52477;augustus52812;augustus55796;augustus63819;augustus67065;augustus67883
Metabolism	Carbohydrate metabolism	Glycolysis / Gluconeogenesis	ko00010	35	0.0340769	augustus00594;augustus01847;augustus11793;augustus12556;augustus13581;augustus14142;augustus18650;augustus18652;augustus19060;augustus19620;augustus20167;augustus20170;augustus20890;augustus21046;augustus25671;augustus28588;augustus28589;augustus29382;augustus30530;augustus35519;augustus37198;augustus38617;augustus41907;augustus44077;augustus45412;augustus47828;augustus52355;augustus52477;augustu…
Metabolism	Metabolism of other amino acids	Glutathione metabolism	ko00480	21	0.0423009	augustus00423;augustus08978;augustus11796;augustus14061;augustus21026;augustus29541;augustus36460;augustus37520;augustus41578;augustus42418;augustus42419;augustus47561;augustus47863;augustus52501;augustus54191;augustus63388;augustus64851;augustus64853;augustus67419;augustus68457;augustus68468
Metabolism	Energy metabolism	Nitrogen metabolism	ko00910	10	0.0436856	augustus13687;augustus14455;augustus19319;augustus34918;augustus35208;augustus36976;augustus38467;augustus53723;augustus58414;augustus71182
Metabolism	Biosynthesis of other secondary metabolites	Isoflavonoid biosynthesis	ko00943	8	0.0483189	augustus10740;augustus14731;augustus25739;augustus25740;augustus25744;augustus64083;augustus64085;augustus64088
Metabolism	Metabolism of terpenoids and polyketides	Brassinosteroid biosynthesis	ko00905	6	0.0498318	augustus09285;augustus12522;augustus12598;augustus59258;augustus65890;augustus71668
Metabolism	Lipid metabolism	Steroid biosynthesis	ko00100	9	0.0655196	augustus13378;augustus15981;augustus29037;augustus36631;augustus42369;augustus47683;augustus51426;augustus52581;augustus69557
Organismal Systems	Environmental adaptation	Plant-pathogen interaction	ko04626	43	0.0665009	augustus00884;augustus01701;augustus03831;augustus08032;augustus08035;augustus08265;augustus08718;augustus08835;augustus11021;augustus11024;augustus12379;augustus12462;augustus12988;augustus14015;augustus19891;augustus21598;augustus22976;augustus24063;augustus26164;augustus27115;augustus27986;augustus28127;augustus36416;augustus37942;augustus43591;augustus43929;augustus44767;augustus47699;augustu…
Metabolism	Biosynthesis of other secondary metabolites	Biosynthesis of various plant secondary metabolites	ko00999	12	0.092339	augustus02400;augustus16623;augustus20855;augustus21540;augustus38351;augustus43402;augustus52041;augustus66557;augustus66842;augustus67530;augustus68118;augustus69098
Metabolism	Glycan biosynthesis and metabolism	Glycosphingolipid biosynthesis - lacto and neolacto series	ko00601	3	0.093714	augustus15147;augustus20911;augustus20915
Metabolism	Carbohydrate metabolism	Pentose and glucuronate interconversions	ko00040	30	0.106392	augustus01621;augustus01623;augustus03237;augustus08965;augustus09614;augustus11535;augustus12333;augustus13312;augustus13710;augustus14353;augustus14359;augustus20237;augustus21046;augustus26008;augustus26543;augustus29188;augustus29956;augustus30620;augustus41797;augustus43365;augustus43592;augustus44584;augustus54521;augustus62804;augustus63202;augustus63210;augustus64420;augustus65448;augustu…
Metabolism	Metabolism of cofactors and vitamins	Thiamine metabolism	ko00730	7	0.113327	augustus11529;augustus41589;augustus47701;augustus53986;augustus53987;augustus66236;augustus67426
Metabolism	Metabolism of terpenoids and polyketides	Sesquiterpenoid and triterpenoid biosynthesis	ko00909	5	0.134685	augustus11004;augustus15981;augustus36631;augustus51426;augustus72784
Metabolism	Carbohydrate metabolism	Butanoate metabolism	ko00650	6	0.150076	augustus10859;augustus19747;augustus30487;augustus53226;augustus53760;augustus68381
Metabolism	Glycan biosynthesis and metabolism	Glycosphingolipid biosynthesis - globo and isoglobo series	ko00603	5	0.15529	augustus15147;augustus20911;augustus20915;augustus51922;augustus67065
Metabolism	Biosynthesis of other secondary metabolites	Glucosinolate biosynthesis	ko00966	4	0.157637	augustus21686;augustus25451;augustus37297;augustus64938
Metabolism	Glycan biosynthesis and metabolism	Other glycan degradation	ko00511	5	0.177096	augustus33993;augustus44094;augustus44385;augustus44386;augustus46773
Metabolism	Metabolism of terpenoids and polyketides	Monoterpenoid biosynthesis	ko00902	3	0.185275	augustus54947;augustus68706;augustus68707
Metabolism	Lipid metabolism	Linoleic acid metabolism	ko00591	6	0.188584	augustus42369;augustus43020;augustus45405;augustus71914;augustus71920;augustus71922
Metabolism	Amino acid metabolism	Alanine, aspartate and glutamate metabolism	ko00250	11	0.190014	augustus20677;augustus29540;augustus34918;augustus36160;augustus38467;augustus51567;augustus53723;augustus53760;augustus53942;augustus65645;augustus71182
Metabolism	Carbohydrate metabolism	Fructose and mannose metabolism	ko00051	13	0.202804	augustus08582;augustus12569;augustus13581;augustus25671;augustus26008;augustus28588;augustus28589;augustus36319;augustus44073;augustus51810;augustus52477;augustus53672;augustus54017
Metabolism	Carbohydrate metabolism	Pentose phosphate pathway	ko00030	12	0.217103	augustus11796;augustus13581;augustus25671;augustus28588;augustus28589;augustus37520;augustus44077;augustus47863;augustus54017;augustus54334;augustus65324;augustus66110
Metabolism	Biosynthesis of other secondary metabolites	Anthocyanin biosynthesis	ko00942	3	0.219666	augustus25748;augustus46439;augustus46440
Metabolism	Biosynthesis of other secondary metabolites	Phenylpropanoid biosynthesis	ko00940	26	0.228999	augustus10531;augustus11183;augustus12269;augustus12482;augustus12485;augustus12610;augustus18415;augustus18634;augustus19308;augustus25546;augustus26301;augustus37047;augustus38375;augustus41714;augustus42692;augustus45063;augustus52517;augustus53450;augustus64659;augustus65183;augustus66259;augustus66857;augustus68619;augustus68777;augustus72637;augustus72677
Metabolism	Amino acid metabolism	Valine, leucine and isoleucine biosynthesis	ko00290	6	0.230424	augustus10859;augustus30487;augustus48127;augustus62873;augustus62879;augustus68381
Metabolism	Amino acid metabolism	Cysteine and methionine metabolism	ko00270	22	0.234231	augustus02400;augustus08135;augustus12744;augustus19620;augustus20677;augustus27385;augustus29271;augustus29540;augustus42753;augustus42937;augustus44153;augustus44391;augustus44392;augustus44408;augustus52883;augustus53400;augustus55560;augustus55746;augustus64732;augustus66557;augustus67530;augustus72741
Metabolism	Metabolism of terpenoids and polyketides	Polyketide sugar unit biosynthesis	ko00523	1	0.236307	augustus11919
Metabolism	Carbohydrate metabolism	Amino sugar and nucleotide sugar metabolism	ko00520	32	0.24863	augustus02544;augustus08965;augustus11171;augustus11919;augustus13495;augustus18321;augustus18651;augustus21533;augustus25715;augustus28414;augustus28533;augustus32317;augustus33244;augustus35261;augustus37868;augustus42900;augustus43894;augustus44073;augustus44077;augustus44346;augustus45851;augustus51811;augustus52477;augustus52788;augustus53090;augustus53672;augustus54778;augustus64736;augustu…
Metabolism	Carbohydrate metabolism	C5-Branched dibasic acid metabolism	ko00660	3	0.255193	augustus10859;augustus30487;augustus68381
Metabolism	Lipid metabolism	Fatty acid elongation	ko00062	6	0.274838	augustus01701;augustus22976;augustus28127;augustus44767;augustus55832;augustus65001
Metabolism	Energy metabolism	Carbon fixation in photosynthetic organisms	ko00710	14	0.279738	augustus13581;augustus25671;augustus28588;augustus28589;augustus29382;augustus30530;augustus35519;augustus37661;augustus47828;augustus54017;augustus60063;augustus66286;augustus68717;augustus72256
Metabolism	Amino acid metabolism	Arginine and proline metabolism	ko00330	13	0.284673	augustus00594;augustus12278;augustus18650;augustus18652;augustus20167;augustus20170;augustus21045;augustus36460;augustus37395;augustus52355;augustus55560;augustus64699;augustus65645
Metabolism	Glycan biosynthesis and metabolism	Other types of O-glycan biosynthesis	ko00514	4	0.298318	augustus53207;augustus54534;augustus54910;augustus67929
Metabolism	Carbohydrate metabolism	Inositol phosphate metabolism	ko00562	14	0.322038	augustus01617;augustus11614;augustus29516;augustus29636;augustus30475;augustus35553;augustus43564;augustus53517;augustus53960;augustus65099;augustus67149;augustus68898;augustus68924;augustus72210
Metabolism	Biosynthesis of other secondary metabolites	Indole alkaloid biosynthesis	ko00901	1	0.332633	augustus54743
Metabolism	Amino acid metabolism	Valine, leucine and isoleucine degradation	ko00280	10	0.334717	augustus00594;augustus18650;augustus18652;augustus19747;augustus20167;augustus20170;augustus20677;augustus29540;augustus52355;augustus53226
Metabolism	Lipid metabolism	alpha-Linolenic acid metabolism	ko00592	12	0.352209	augustus11611;augustus36257;augustus42369;augustus43020;augustus45405;augustus45412;augustus46055;augustus56447;augustus66433;augustus71914;augustus71920;augustus71922
Metabolism	Biosynthesis of other secondary metabolites	Monobactam biosynthesis	ko00261	2	0.365372	augustus44108;augustus64132
Metabolism	Amino acid metabolism	Glycine, serine and threonine metabolism	ko00260	15	0.371502	augustus12744;augustus19060;augustus19437;augustus19752;augustus20677;augustus29540;augustus30729;augustus44198;augustus44408;augustus44633;augustus51335;augustus55210;augustus64734;augustus65598;augustus72741
Metabolism	Lipid metabolism	Fatty acid degradation	ko00071	9	0.379875	augustus00594;augustus18650;augustus18652;augustus20167;augustus20170;augustus20890;augustus24063;augustus45412;augustus52355
Metabolism	Global and overview maps	Biosynthesis of amino acids	ko01230	40	0.384869	augustus02400;augustus08135;augustus10859;augustus12744;augustus14142;augustus19060;augustus21045;augustus27612;augustus27822;augustus28588;augustus28589;augustus29382;augustus29477;augustus30487;augustus30530;augustus34918;augustus38617;augustus41907;augustus42937;augustus44408;augustus47828;augustus48127;augustus52883;augustus53723;augustus53942;augustus54017;augustus54274;augustus55746;augustu…
Metabolism	Metabolism of cofactors and vitamins	Pantothenate and CoA biosynthesis	ko00770	10	0.387775	augustus00594;augustus10859;augustus18650;augustus18652;augustus20167;augustus20170;augustus30487;augustus52355;augustus54796;augustus68381
Metabolism	Nucleotide metabolism	Purine metabolism	ko00230	13	0.405663	augustus09466;augustus19959;augustus35831;augustus41589;augustus42854;augustus43358;augustus44077;augustus44108;augustus47053;augustus47561;augustus47701;augustus60840;augustus67426
Metabolism	Metabolism of cofactors and vitamins	Vitamin B6 metabolism	ko00750	2	0.41268	augustus12744;augustus63611
Metabolism	Biosynthesis of other secondary metabolites	Betalain biosynthesis	ko00965	1	0.41682	augustus54743
Metabolism	Nucleotide metabolism	Pyrimidine metabolism	ko00240	11	0.428476	augustus11781;augustus17441;augustus19959;augustus20043;augustus26691;augustus47053;augustus47561;augustus51788;augustus60840;augustus65209;augustus68845
Environmental Information Processing	Signal transduction	Phosphatidylinositol signaling system	ko04070	14	0.440181	augustus01617;augustus11614;augustus14015;augustus27118;augustus29636;augustus30406;augustus35553;augustus37942;augustus43564;augustus43591;augustus53517;augustus53960;augustus66615;augustus67149
Metabolism	Lipid metabolism	Glycerophospholipid metabolism	ko00564	20	0.443111	augustus08665;augustus11894;augustus12710;augustus19763;augustus20049;augustus20399;augustus27118;augustus30406;augustus30475;augustus42369;augustus43807;augustus45175;augustus47333;augustus54079;augustus54276;augustus54853;augustus55932;augustus67955;augustus72092;augustus72094
Metabolism	Amino acid metabolism	Phenylalanine metabolism	ko00360	8	0.451041	augustus27385;augustus30729;augustus41714;augustus44198;augustus53128;augustus54743;augustus63824;augustus64699
Metabolism	Amino acid metabolism	Tyrosine metabolism	ko00350	9	0.455398	augustus10876;augustus20890;augustus27385;augustus30729;augustus44198;augustus45412;augustus53128;augustus54743;augustus63824
Metabolism	Global and overview maps	2-Oxocarboxylic acid metabolism	ko01210	11	0.479152	augustus10859;augustus21686;augustus25451;augustus27612;augustus30487;augustus37297;augustus48127;augustus62873;augustus62879;augustus64938;augustus68381
Metabolism	Biosynthesis of other secondary metabolites	Flavone and flavonol biosynthesis	ko00944	1	0.490398	augustus06757
Metabolism	Biosynthesis of other secondary metabolites	Biosynthesis of various alkaloids	ko00996	1	0.490398	augustus01669
Metabolism	Lipid metabolism	Ether lipid metabolism	ko00565	5	0.507625	augustus11894;augustus12710;augustus19763;augustus30475;augustus42369
Metabolism	Amino acid metabolism	Histidine metabolism	ko00340	6	0.508667	augustus00594;augustus18650;augustus18652;augustus20167;augustus20170;augustus52355
Genetic Information Processing	Replication and repair	Base excision repair	ko03410	9	0.51112	augustus02871;augustus02943;augustus16358;augustus26700;augustus27795;augustus43375;augustus47156;augustus67525;augustus68783
Metabolism	Biosynthesis of other secondary metabolites	Stilbenoid, diarylheptanoid and gingerol biosynthesis	ko00945	4	0.534183	augustus38375;augustus52517;augustus64659;augustus72677
Metabolism	Lipid metabolism	Cutin, suberine and wax biosynthesis	ko00073	5	0.556466	augustus45370;augustus45917;augustus54851;augustus67222;augustus72051
Metabolism	Biosynthesis of other secondary metabolites	Isoquinoline alkaloid biosynthesis	ko00950	5	0.556466	augustus10876;augustus27385;augustus30729;augustus44198;augustus54743
Cellular Processes	Transport and catabolism	Phagosome	ko04145	12	0.574893	augustus01617;augustus11855;augustus26913;augustus28645;augustus35402;augustus35546;augustus36410;augustus46337;augustus46619;augustus46951;augustus65148;augustus65317
Metabolism	Amino acid metabolism	Lysine biosynthesis	ko00300	2	0.581219	augustus54274;augustus64132
Metabolism	Lipid metabolism	Sphingolipid metabolism	ko00600	5	0.602786	augustus10148;augustus10289;augustus10856;augustus51922;augustus67065
Metabolism	Metabolism of other amino acids	beta-Alanine metabolism	ko00410	9	0.632482	augustus00594;augustus18650;augustus18652;augustus20167;augustus20170;augustus30729;augustus44198;augustus52355;augustus53760
Metabolism	Metabolism of cofactors and vitamins	Ubiquinone and other terpenoid-quinone biosynthesis	ko00130	6	0.655145	augustus09339;augustus13531;augustus27385;augustus53128;augustus66259;augustus66292
Metabolism	Biosynthesis of other secondary metabolites	Neomycin, kanamycin and gentamicin biosynthesis	ko00524	1	0.660011	augustus52477
Metabolism	Carbohydrate metabolism	Pyruvate metabolism	ko00620	20	0.687167	augustus00594;augustus14142;augustus18650;augustus18652;augustus19620;augustus20167;augustus20170;augustus20890;augustus21046;augustus35519;augustus38617;augustus41907;augustus45412;augustus48127;augustus52355;augustus62873;augustus62879;augustus63202;augustus63210;augustus72256
Metabolism	Carbohydrate metabolism	Glyoxylate and dicarboxylate metabolism	ko00630	12	0.724466	augustus19319;augustus19437;augustus27612;augustus36987;augustus37661;augustus44633;augustus51335;augustus53723;augustus60063;augustus64559;augustus64734;augustus66286
Metabolism	Biosynthesis of other secondary metabolites	Tropane, piperidine and pyridine alkaloid biosynthesis	ko00960	6	0.741443	augustus11665;augustus21069;augustus27385;augustus28926;augustus30729;augustus44198
Metabolism	Metabolism of cofactors and vitamins	Riboflavin metabolism	ko00740	2	0.805922	augustus11116;augustus64513
Metabolism	Metabolism of cofactors and vitamins	Biotin metabolism	ko00780	2	0.805922	augustus46991;augustus63179
Metabolism	Global and overview maps	Carbon metabolism	ko01200	41	0.823952	augustus08135;augustus11796;augustus12744;augustus13581;augustus14142;augustus19060;augustus19319;augustus19437;augustus25671;augustus27612;augustus28588;augustus28589;augustus29382;augustus30530;augustus35519;augustus36987;augustus37520;augustus37661;augustus38467;augustus38617;augustus41907;augustus42937;augustus44408;augustus44633;augustus47828;augustus47863;augustus51335;augustus52477;augustu…
Metabolism	Metabolism of other amino acids	Selenocompound metabolism	ko00450	2	0.824782	augustus42753;augustus44108
Metabolism	Metabolism of terpenoids and polyketides	Terpenoid backbone biosynthesis	ko00900	6	0.834463	augustus12754;augustus12798;augustus19747;augustus44906;augustus61604;augustus66236
Metabolism	Amino acid metabolism	Phenylalanine, tyrosine and tryptophan biosynthesis	ko00400	4	0.900011	augustus27385;augustus27822;augustus29477;augustus64516
Metabolism	Amino acid metabolism	Lysine degradation	ko00310	6	0.905663	augustus00594;augustus18650;augustus18652;augustus20167;augustus20170;augustus52355
Genetic Information Processing	Translation	Aminoacyl-tRNA biosynthesis	ko00970	5	0.91973	augustus11099;augustus27427;augustus36737;augustus39658;augustus43903
Metabolism	Lipid metabolism	Arachidonic acid metabolism	ko00590	2	0.940015	augustus02221;augustus42369
Genetic Information Processing	Translation	Ribosome biogenesis in eukaryotes	ko03008	11	0.945118	augustus11109;augustus25827;augustus28279;augustus28556;augustus30073;augustus43455;augustus46977;augustus65528;augustus65551;augustus65808;augustus68933
Metabolism	Metabolism of cofactors and vitamins	Nicotinate and nicotinamide metabolism	ko00760	1	0.965804	augustus19167
Cellular Processes	Transport and catabolism	Peroxisome	ko04146	10	0.967397	augustus02221;augustus10161;augustus10208;augustus27908;augustus29849;augustus44363;augustus45819;augustus45917;augustus53226;augustus64559
Genetic Information Processing	Folding, sorting and degradation	Protein processing in endoplasmic reticulum	ko04141	32	0.970022	augustus08265;augustus10264;augustus12644;augustus14862;augustus14863;augustus20002;augustus20004;augustus25971;augustus26164;augustus26913;augustus27426;augustus28982;augustus34807;augustus35126;augustus36416;augustus36648;augustus43929;augustus46247;augustus51194;augustus52826;augustus53582;augustus53583;augustus53587;augustus59814;augustus59819;augustus59841;augustus59885;augustus59905;augustu…
Metabolism	Metabolism of cofactors and vitamins	Folate biosynthesis	ko00790	2	0.975723	augustus11116;augustus68288
Metabolism	Energy metabolism	Photosynthesis	ko00195	18	0.975743	augustus00600;augustus04456;augustus04728;augustus05326;augustus22499;augustus27482;augustus30092;augustus34495;augustus44798;augustus45949;augustus45973;augustus46225;augustus46488;augustus48818;augustus48833;augustus48851;augustus60596;augustus65196
Metabolism	Lipid metabolism	Biosynthesis of unsaturated fatty acids	ko01040	1	0.977213	augustus65001
Metabolism	Metabolism of cofactors and vitamins	One carbon pool by folate	ko00670	1	0.980098	augustus64734
Metabolism	Amino acid metabolism	Arginine biosynthesis	ko00220	2	0.980729	augustus38467;augustus53723
Genetic Information Processing	Folding, sorting and degradation	Protein export	ko03060	3	0.987395	augustus20002;augustus20004;augustus26913
Metabolism	Glycan biosynthesis and metabolism	Various types of N-glycan biosynthesis	ko00513	1	0.994119	augustus25231
Metabolism	Lipid metabolism	Fatty acid biosynthesis	ko00061	3	0.995241	augustus33732;augustus46991;augustus63179
Metabolism	Carbohydrate metabolism	Citrate cycle (TCA cycle)	ko00020	4	0.996474	augustus27612;augustus35519;augustus66629;augustus68815
Cellular Processes	Transport and catabolism	Autophagy - other	ko04136	1	0.996581	augustus66160
Metabolism	Carbohydrate metabolism	Propanoate metabolism	ko00640	1	0.998677	augustus19620
Metabolism	Global and overview maps	Fatty acid metabolism	ko01212	4	0.998898	augustus33732;augustus46991;augustus63179;augustus65001
Metabolism	Glycan biosynthesis and metabolism	N-Glycan biosynthesis	ko00510	1	0.998992	augustus29448
Genetic Information Processing	Folding, sorting and degradation	Ubiquitin mediated proteolysis	ko04120	13	0.999386	augustus02406;augustus27026;augustus27914;augustus28850;augustus35746;augustus37186;augustus41665;augustus50507;augustus53640;augustus68149;augustus68150;augustus68157;augustus68665
Genetic Information Processing	Transcription	Basal transcription factors	ko03022	1	0.999611	augustus20351
Genetic Information Processing	Translation	Nucleocytoplasmic transport	ko03013	8	0.999635	augustus09006;augustus10395;augustus21384;augustus33520;augustus39417;augustus39427;augustus54443;augustus68933
Metabolism	Energy metabolism	Oxidative phosphorylation	ko00190	13	0.999876	augustus09333;augustus12234;augustus22390;augustus30225;augustus37175;augustus45121;augustus45176;augustus48818;augustus48833;augustus48851;augustus50213;augustus54192;augustus66295
Genetic Information Processing	Transcription	RNA polymerase	ko03020	2	0.99992	augustus09550;augustus42557
Genetic Information Processing	Folding, sorting and degradation	Proteasome	ko03050	1	0.999924	augustus29122
Genetic Information Processing	Folding, sorting and degradation	SNARE interactions in vesicular transport	ko04130	1	0.999924	augustus35402
Genetic Information Processing	Folding, sorting and degradation	RNA degradation	ko03018	6	0.99993	augustus11053;augustus24474;augustus36933;augustus42413;augustus43152;augustus55531
Cellular Processes	Transport and catabolism	Endocytosis	ko04144	16	0.999989	augustus01717;augustus10162;augustus10938;augustus12710;augustus18300;augustus24270;augustus28657;augustus42104;augustus43154;augustus59814;augustus59819;augustus59841;augustus59885;augustus59905;augustus65148;augustus66146
Genetic Information Processing	Replication and repair	Nucleotide excision repair	ko03420	10	1	augustus02871;augustus19272;augustus20351;augustus38520;augustus46144;augustus65760;augustus67525;augustus67692;augustus68035;augustus68047
Genetic Information Processing	Transcription	Spliceosome	ko03040	12	1	augustus08729;augustus20306;augustus28508;augustus28510;augustus43282;augustus59814;augustus59819;augustus59841;augustus59885;augustus59905;augustus66146;augustus66161
Genetic Information Processing	Translation	mRNA surveillance pathway	ko03015	2	1	augustus09768;augustus29796
Genetic Information Processing	Replication and repair	DNA replication	ko03030	7	1	augustus02871;augustus19272;augustus38520;augustus65760;augustus67525;augustus67692;augustus68047
Genetic Information Processing	Replication and repair	Mismatch repair	ko03430	6	1	augustus02871;augustus19272;augustus38520;augustus65760;augustus67692;augustus68047
Genetic Information Processing	Replication and repair	Homologous recombination	ko03440	6	1	augustus02871;augustus19272;augustus38520;augustus65760;augustus67692;augustus68047
